# Supplementary material for: Proteomic profiling identifies SMARCA1 as a stage-specific epigenetic regulator of colorectal cancer metastasis through MMP modulation
Source: Genes Dis. 2025 Dec 24;13(6):102006. doi: 10.1016/j.gendis.2025.102006 (PMC13355020; doi:10.1016/j.gendis.2025.102006)
Supplement: Multimedia component 2 [file mmc2.xlsx]

## Sheet: Only retain 1–2 peptide segment
Supplementary Table S1 177 proteins and their peptides quantified using DIA
No.	Gene name	Protein ID	Peptide 1	Peptide 2
1	ACTR5	Q9H9F9	INLGGSQAAGYLQR	YPGHLAAITLSR
2	ACTR6	Q9GZN1	EDVCYVSQDFYR
3	ACTR8	Q9H981	IIENVDVITRPK	LCLAYGGSDVSR
4	ARID2	Q68CP9	FLLLSAHSHFISLR	VAIESAVQQK
5	ATAD2	Q6PL18	ALAILSQPTPSLVVDHER	AVLQALEVLPVAPPPEPR
6	ATAD2B	Q9ULI0	AGGSGGAGVTLDEAR	TPEESCAQIFR
7	ATM	Q13315	ALVTYDLETAIPSSTR	AVEVAGNYDGESSDELR
8	ATR	Q13535	AEQIVPLSAASFER	ASPAASALIR
9	AURKA	O14965	LYGYFHDATR	QWALEDFEIGRPLGK
10	AURKB	Q96GD4	DIKPENLLLGLK	EIEIQAHLHHPNILR
11	BAP1	Q92560	GYAIGNAPELAK	SPMQEEEDLAAGVGR
12	BARD1	Q99728	FCTQYIIYEDLCNYHPER	LVTAGGGQILSR
13	BAZ1A	Q9NRL2	HSHGPLQADVFVELLSPR	HYDDFFER
14	BAZ1B	Q9UIG0	FEPQVDTEAEDMISAVK	FSDFLLDPYK
15	BAZ2A	Q9UIF9	AALHDPGFPSYCQSLK	ASPVTSPAAAFPTASPANK
16	BIRC5	O15392	HSSGCAFLSVK
17	BMI1	P35226	YCPICDVQVHK
18	BPTF	Q12830	FCLTPAGEFK	LLWASLR
19	BRCA1	P38398	FSQLVEELLK	HIHALELVVSR
20	BRD1	O95696	LDAGLTNGFGGAR	LLIELLR
21	BRD2	P25440	LQDVSGQLNSTK	SLHSAGPPLLAVTAAPPAQPLAK
22	BRD3	Q15059	AVHEQLAALSQAPVNKPK	LQDVSGQLSSSK
23	BRD4	O60885	LNLPDYYK	NSNPDEIEIDFETLKPSTLR
24	BRD7	Q9NPI1	ELAQQVTPGDIVSTYGVR	ELQEAQNER
25	BRD8	Q9H0E9	AIMLVWR	SGDQNWVSVSR
26	BRD9	Q9H8M2	ELDPDDSHLNLDETTK	LLQDLHEAQAER
27	BRDT	Q58F21	FTEVKPNDSPSK
28	BRPF1	P55201	LLVELIR	QNLEAYR
29	CARM1	Q86X55	QPVVDTFDIR	YTVNFLEAK
30	CBX7	O95931	YSTWEPEEHILDPR
31	CHD1	O14646	SAAGYPDYYCK
32	CHD2	O14647	GTVEEEIIER	VLEPFLLR
33	CHD3	Q12873	LPSGAYEGGALIK	VGGNIEVLGFNTR
34	CHD4	Q14839	AFSQFVRPLIAAK	NFEALNAR
35	CHD5	Q8TDI0	YGIKPEWMMIHR
36	CHD7	Q9P2D1	ALVNHSGLSAPVPR	SDDYLPSIEQQPQQK
37	CHD8	Q9HCK8	FLAYMEDR	YFHGFVAMCR
38	CHEK1	O14757	HIQSNLDFSPVNSASSEENVK	ISDFGLATVFR
39	CREBBP	Q92793	DAAYYSYQNR	WGLGLDDEGSSQGEPQSK
40	DAPK3	O43293	IEAGNEFK	VLEEAAAAEEGLRELQR
41	DMAP1	Q9NPF5	AETDHLFDLSR	TPEQVAEEEYLLQELR
42	DOT1L	Q8TEK3	IVSSKPFAPLNFR	SSTPQHPLLLAQPR
43	DPF3	Q92784	EEESIQEIQR
44	EED	O75530	EGDPLVFATVGSNR	WLGDLILSK
45	EHMT1	Q9H9B1	ADTTSTVTPVPGQEK	FYGNVSR
46	EHMT2	Q96KQ7	ALVIQESER	YISENCETSTMNIDR
47	ELP3	Q9H9T3	CIGITIETRPDYCMK	VRPYQVELVR
48	EP300	Q09472	AEYYHLLAEK	LGLGLDDESNNQQAAATQSPGDSR
49	EP400	Q96L91	LFQPVQYGQKPEGR	TAAPTTASAAPQGPLR
50	EZH2	Q15910	IQPVHILTSVSSLR	TEILNQEWK
51	GTF3C4	Q9UKN8	EILPFTDR	YTSWSPMGCDANGR
52	H2AZ1	P0C0S5	ATIAGGGVIPHIHK	VGATAAVYSAAILEYLTAEVLELAGNASK
53	HDAC1	Q13547	LGCFNLTIK	QQTDIAVNWAGGLHHAK
54	HDAC2	Q92769	LGCFNLTVK	YHSDEYIK
55	HDAC3	O15379	FHSEDYIDFLQR	ICDIAINWAGGLHHAK
56	HDAC6	Q9UBN7	LEELGLAGR	SIPNLAEVK
57	HDAC8	Q9BY41	IQQILNYIK
58	ING4	Q9UNL4	LDTDLAR	QIESSDYDSSSSK
59	INO80	Q9ULG1	SGTGFGESYSLANPSIR
60	JMJD1C	Q15652	LLEEYGVR	LQSNSNTGIPR
61	JMJD6	Q6NYC1	ADALQLSVEEFVER	WFVMGPPR
62	KAT2A	Q92830	MDLQQPAANLSELCR
63	KAT2B	Q92831	YETTQVFGR
64	KAT5	Q92993	TGTPEKPLSDLGLLSYR
65	KAT6A	Q92794	DIQEQALQK
66	KAT6B	Q8WYB5	SASLSPAAATHQSQIYGR
67	KAT7	O95251	LQGQITEGSNMIK	SQQQPTPVTPK
68	KAT8	Q9H7Z6	KPPITVDSVCLK	YLSELAEQPER
69	KDM1A	O60341	GIFGSSAVPQPK	VIIIGSGVSGLAAAR
70	KDM1B	Q8NB78	IALQFPYR	YFQPFYQPNECGK
71	KDM2A	Q9Y2K7	ACVQGECGVCHYCR	LTPVRPAAASPIVSGAR
72	KDM2B	Q8NHM5	LAGLDITDASLR	SITPLMLSGIIR
73	KDM3A	Q9Y4C1	ALYDVGDIVHSVR	WIEVYSLLR
74	KDM3B	Q7LBC6	EDPVLLQGIR	LFNSLLLGPTASNNK
75	KDM4A	O75164	GFFPGSAQSCEAFLR	YSEFEELER
76	KDM4B	O94953	DCVQLGPPSEGELVELR	WIHVICAIAVPEAR
77	KDM4C	Q9H3R0	NAWTAECCLCNLR	YLDYEDLER
78	KDM4D	Q6B0I6	KPSSTPSSTPGPSAQIIHPSNGR	YQTPPHQNFEDLER
79	KDM5A	P29375	NLLDDVEEFHER	TDIGVYGSGK
80	KDM5B	Q9UGL1	LESLSDLER	VGSGLLYSR
81	KDM5C	P41229	ALGLVSGQEAGPHR	VAGLQMTLTELR
82	KDM5D	Q9BY66	DLPVGLEELR	FWEIQGSSLK
83	KDM6A	O15550	ASGESEEASPSLTAEER
84	KDM6B	O15054	VLGNLDLQSEEIQGR
85	KMT2A	Q03164	QVLTALLNSR	VFVDFEGISLR
86	KMT2B	Q9UMN6	IDSLGTLSDLSDCEGR
87	KMT2C	Q8NEZ4	ITPGFILPWR
88	KMT2D	O14686	EQHLGCGTPGLEGSR	IAESLPGVESCQNYLFR
89	KMT5A	Q9NQR1	TDGENVFTGQSK
90	L3MBTL1	Q9Y468	EPSSASPGGCPPLSYR	LLPGVAGISASTVAK
91	LRWD1	Q9UFC0	LCPVASCPDAR	VSFLLPTLR
92	MBD2	Q9UBB5	LQGLSASDVTEQIIK	YLGNTVDLSSFDFR
93	MBD3	O95983	YLGGSMDLSTFDFR
94	MCRS1	Q96EZ8	ASSQALGTIPK
95	MDC1	Q14676	GIPILSLDWLHQSR	TPESIVPIAPELQPSTSR
96	MEAF6	Q9HAF1	SSVTSAAAVSALAGVQDQLIEK
97	MLLT1	Q03111	LTFNNPTTEFR	VVFWLHDSFPKPR
98	MLLT3	P42568	EPKPDSNLLTITSGQDK	LTFNNPTEDFR
99	MORF4L1	Q9UBU8	NSATLFSASDYEVAPPEYHR	YVDTNLQK
100	MRGBP	Q9NV56	NFVLPEEIIQEVR	VLTANSNPSSPSAAK
101	MTA1	Q13330	AGVVNGTGAPGQSPGAGR	SVSSVLSSLTPAK
102	MTA2	O94776	ALDCSSSIR	VWDPDNPLTDR
103	MTA3	Q9BTC8	DITLFHAMDTLYR	VWDPNSPLTDR
104	MYBBP1A	Q9BQG0	AGALHAQVER	VYSTALSSFLTK
105	NBN	O60934	LLPAAGPAGGEPYR	TTTPGPSLSQGVSVDEK
106	NCOA1	Q15788	LVQLLTTTAEQQLR	VNPSVNPSISPAHGVAR
107	NCOA3	Q9Y6Q9	VVNIDTNSLR
108	NEDD8	Q15843	EGIPPQQQR
109	NFRKB	Q6P4R8	GSLAALYDLAVLK	SDRPAYVTILSLVR
110	NSD1	Q96L73	SAEPGTETSQVNLSDLK
111	NSD2	O96028	ASTAASSALGFSK	IQDPTEDAEAEDTPR
112	ORC1	Q13415	AFEDDAIQLVAR	SLAAQEPASVLEEAR
113	PARP1	P09874	AEPVEVVAPR	VVSEDFLQDVSASTK
114	PAXIP1	Q6ZW49	FLTAISVVK	HIVTPEWLEECFR
115	PBRM1	Q86U86	AQHPDYSFGELSR	VGDCVFIK
116	PHF10	Q8WUB8	AAEFNSNLNR	VIPNAICGICLK
117	PHF8	Q9UPP1	EALPDHEDEIPETVR	TSNIFGLQR
118	POLL	Q9UGP5	HYSDFLER	IIEILESGHLR
119	PRDM16	Q9HAZ2	DIEPGEELLVHVK
120	PRDM2	Q13029	SSGPTQVPLPSSSFR
121	PRDM8	Q9NQV8	SFSQLSPLVLGQK
122	PRDM9	Q9NQV7	GFSWQSVLLTHQR
123	PRMT1	Q99873	ATLYVTAIEDR	VIGIECSSISDYAVK
124	PRMT5	O14744	AAILPTSIFLTNK	VPLVAPEDLR
125	PSIP1	O75475	DFKPGDLIFAK	IDNLDVNR
126	PSMA1	P25786	FVFDRPLPVSR	NQYDNDVTVWSPQGR
127	RBBP4	Q09028	IGEEQSPEDAEDGPPELLFIHGGHTAK	YMPQNPCIIATK
128	RBBP7	Q16576	DYALHWLVLGTHTSDEQNHLVVAR	YMPQNPHIIATK
129	RIOX1	Q9H6W3	ALSVYGLPIR	NEEVQFGQHLDAAR
130	RNF2	Q99496	FCADCIITALR	VNKPMELYYAPTK
131	RNF20	Q5VTR2	HLAEVLER	YWSQFDENIR
132	RNF40	O75150	EGPSLGPPPVASALSR	TTTTLIEPIR
133	RPS6KA4	O75676	DLKPENILYADDTPGAPVK	IGPVAQDLLQR
134	RPS6KA5	O75582	DLIQGLLTVDPNKR	LFQGYSFVAPSILFKR
135	RSF1	Q96T23	AQIDPVLLK	YLCECQFDDNLK
136	SET	Q01105	IPNFWVTTFVNHPQVSALLGEEDEEALHYLTR	QSPLPPQK
137	SETD1A	O15047	LIVDPALDPALR	YVQEGIGSSYLFR
138	SETD2	Q9BYW2	AQGEIACGEDCLNR	VLPIIQR
139	SETD3	Q86TU7	NSVLGPLYSQDR
140	SETD7	Q8WTS6	IAYVYPDER	SGPEAPEWYQVELK
141	SETDB1	Q15047	LFYLPHVCSYTCLSR	TPCGLCLR
142	SETDB2	Q96T68	TNSHSSALHVSYK
143	SETMAR	Q53H47	DIVPEEELSYDYSGR	LQLALVNR
144	SGF29	Q96ES7	ADAEAECNILR	IAGLYNDSEPPR
145	SIRT1	Q96EB6	GDIFNQVVPR	NYTQNIDTLEQVAGIQR
146	SIRT2	Q8IXJ6	LLDELTLEGVAR	SPSTGLYDNLEK
147	SIRT3	Q9NTG7	LYTQNIDGLER
148	SIRT5	Q9NXA8	CTSCGVVAENYK
149	SIRT6	Q8N6T7	ALPPLPRPPTPK	HLGLEIPAWDGPR
150	SIRT7	Q9NRC8	DDWAALK	VFDVTER
151	SMARCA1	P28370	FIFMLSTR	LITDNTVEER
152	SMARCA2	P51531	GILLTDGSEK	VLFGPEAPK
153	SMARCA4	P51532	AFVPQLR	HEEEFDLFMR
154	SMYD2	Q9NRG4	DLIQSDIAALHHFYSK
155	SMYD3	Q9H7B4	AVTPLRPGELLFR
156	SMYD4	Q8IYR2	DAESFLWAEHAVVGEIADGLAR	LQEASQTISDLER
157	SMYD5	Q6GMV2	ENYLFVCSCPK	LFSQFCNK
158	SRCAP	Q6ZRS2	DLPIPGTISSAGDGNSESR	WQSLLNFNSQR
159	SUV39H1	O43463	FAYNDQGQVR	IAFFATR
160	SUV39H2	Q9H5I1	GTQYSLCIFR	IALFSTR
161	SUZ12	Q15022	IFYQFLYNNNTR	TPITHILVCRPK
162	TAF1	P21675	GTFGGNIIQHSIPAVELR
163	TP53BP1	Q12888	ENPFQNLK	VITDVYYVDGTEVER
164	TRRAP	Q9Y4A5	EPYNYFLLLR	VYPQAVYFPIR
165	UBE2A	P49459	LTIEFTEEYPNKPPTVR
166	UBE2B	P63146	LVIEFSEEYPNKPPTVR
167	UCHL5	Q9Y5K5	GLALSNSDVIR	YSEGEIR
168	UHRF1	Q96T88	ELYANVVLGDDSLNDCR	VNEYVDAR
169	USP15	Q9Y4E8	FSYVTPR	TLEVYLVR
170	USP22	Q9UPT9	HLAGYEQQDAHEFLIAALDVLHR	LLHLVWTHAR
171	USP3	Q9Y6I4	VNGSTTAICATGLR
172	USP4	Q13107	YMSNTYEQLSK
173	VPS72	Q15906	ALLPLELQDDGSDSR	YITAHGLPPTASALGPGPPPPEPLPGSGPR
174	WDR5	P61964	DGSLIVSSSYDGLCR	YILAATLDNTLK
175	WDR82	Q6UXN9	IHVWNGESGIK	YGVDLIR
176	ZMYND11	Q15326	CLSDEFR	GFGFWPAK
177	ZMYND8	Q9ULU4	FGVFNYSPFR	KFGVFNYSPFR
