# Supplementary material for: Proteomic profiling identifies SMARCA1 as a stage-specific epigenetic regulator of colorectal cancer metastasis through MMP modulation
Source: Genes Dis. 2025 Dec 24;13(6):102006. doi: 10.1016/j.gendis.2025.102006 (PMC13355020; doi:10.1016/j.gendis.2025.102006)
Supplement: Multimedia component 3 [file mmc3.xlsx]

## Sheet: SW_GO_gsea_pvalue 1
Supplementary Table S2 Results of GSEA enrichment analysis (GO) of 44 differentially expressed proteins
GO_Term	Description	setSize	enrichmentScore	NES	pvalue	p.adjust	qvalue	rank	leading_edge	core_enrichment
GO:0006357	regulation of transcription by RNA polymerase II	28	0.447688	1.63931	0.0130845	0.941605	0.941605	15	tags=50%, list=34%, signal=91%	HDAC8/MDC1/SMYD2/MRGBP/BRD7/CHEK1/BAZ1A/BPTF/HDAC1/ARID2/KMT5A/USP22/SMARCA4/SMYD3
GO:0006366	transcription by RNA polymerase II	28	0.447688	1.63931	0.0130845	0.941605	0.941605	15	tags=50%, list=34%, signal=91%	HDAC8/MDC1/SMYD2/MRGBP/BRD7/CHEK1/BAZ1A/BPTF/HDAC1/ARID2/KMT5A/USP22/SMARCA4/SMYD3
GO:0051240	positive regulation of multicellular organismal process	11	-0.53053	-1.47334	0.0755034	0.941605	0.941605	10	tags=45%, list=23%, signal=47%	KDM3A/EHMT1/BRCA1/KDM5B/SMARCA2
GO:0048731	system development	13	-0.496584	-1.45603	0.0952381	0.941605	0.941605	4	tags=31%, list=9%, signal=40%	BRCA1/SMARCA1/KDM5B/SMARCA2
GO:0051179	localization	10	-0.511426	-1.39131	0.121417	0.941605	0.941605	18	tags=70%, list=41%, signal=54%	LRWD1/BAP1/KMT2A/BARD1/BRCA1/ATR/KDM5B
GO:0006338	chromatin remodeling	22	-0.407928	-1.33764	0.152244	0.941605	0.941605	5	tags=18%, list=11%, signal=32%	SETD7/SMARCA1/KDM5B/SMARCA2
GO:0045944	positive regulation of transcription by RNA polymerase II	15	-0.432497	-1.32068	0.161812	0.941605	0.941605	15	tags=53%, list=34%, signal=53%	KMT2A/PRDM2/MYBBP1A/BAZ1B/KDM3A/BRCA1/SMARCA1/SMARCA2
GO:0030154	cell differentiation	18	-0.411922	-1.30316	0.169872	0.941605	0.941605	4	tags=50%, list=9%, signal=77%	BAP1/RNF2/KMT2A/MYBBP1A/SMYD5/KDM3A/SMARCA1/KDM5B/SMARCA2
GO:0048869	cellular developmental process	18	-0.411922	-1.30316	0.169872	0.941605	0.941605	4	tags=50%, list=9%, signal=77%	BAP1/RNF2/KMT2A/MYBBP1A/SMYD5/KDM3A/SMARCA1/KDM5B/SMARCA2
GO:0006351	DNA-templated transcription	38	0.432825	1.24848	0.188442	0.941605	0.941605	16	tags=42%, list=36%, signal=196%	HDAC8/KAT6A/MDC1/SMYD2/MRGBP/BRD7/CHEK1/BAZ1A/BPTF/HDAC1/ARID2/KMT5A/USP22/SMARCA4/SMYD3/RSF1
GO:0006355	regulation of DNA-templated transcription	38	0.432825	1.24848	0.188442	0.941605	0.941605	16	tags=42%, list=36%, signal=196%	HDAC8/KAT6A/MDC1/SMYD2/MRGBP/BRD7/CHEK1/BAZ1A/BPTF/HDAC1/ARID2/KMT5A/USP22/SMARCA4/SMYD3/RSF1
GO:0032774	RNA biosynthetic process	38	0.432825	1.24848	0.188442	0.941605	0.941605	16	tags=42%, list=36%, signal=196%	HDAC8/KAT6A/MDC1/SMYD2/MRGBP/BRD7/CHEK1/BAZ1A/BPTF/HDAC1/ARID2/KMT5A/USP22/SMARCA4/SMYD3/RSF1
GO:0097659	nucleic acid-templated transcription	38	0.432825	1.24848	0.188442	0.941605	0.941605	16	tags=42%, list=36%, signal=196%	HDAC8/KAT6A/MDC1/SMYD2/MRGBP/BRD7/CHEK1/BAZ1A/BPTF/HDAC1/ARID2/KMT5A/USP22/SMARCA4/SMYD3/RSF1
GO:1903506	regulation of nucleic acid-templated transcription	38	0.432825	1.24848	0.188442	0.941605	0.941605	16	tags=42%, list=36%, signal=196%	HDAC8/KAT6A/MDC1/SMYD2/MRGBP/BRD7/CHEK1/BAZ1A/BPTF/HDAC1/ARID2/KMT5A/USP22/SMARCA4/SMYD3/RSF1
GO:2001141	regulation of RNA biosynthetic process	38	0.432825	1.24848	0.188442	0.941605	0.941605	16	tags=42%, list=36%, signal=196%	HDAC8/KAT6A/MDC1/SMYD2/MRGBP/BRD7/CHEK1/BAZ1A/BPTF/HDAC1/ARID2/KMT5A/USP22/SMARCA4/SMYD3/RSF1
GO:0008283	cell population proliferation	11	-0.446325	-1.2395	0.213087	0.941605	0.941605	3	tags=18%, list=7%, signal=23%	KDM5B/SMARCA2
GO:0042127	regulation of cell population proliferation	11	-0.446325	-1.2395	0.213087	0.941605	0.941605	3	tags=18%, list=7%, signal=23%	KDM5B/SMARCA2
GO:2001022	positive regulation of response to DNA damage stimulus	10	-0.425109	-1.15649	0.300169	0.941605	0.941605	7	tags=30%, list=16%, signal=33%	BRCA1/ATR/SMARCA2
GO:0035556	intracellular signal transduction	14	0.356685	1.14698	0.294271	0.941605	0.941605	12	tags=43%, list=27%, signal=46%	KAT6A/MDC1/SMYD2/CHEK1/HDAC1/KMT5A
GO:0010468	regulation of gene expression	39	0.424921	1.14486	0.236041	0.941605	0.941605	16	tags=41%, list=36%, signal=230%	HDAC8/KAT6A/MDC1/SMYD2/MRGBP/BRD7/CHEK1/BAZ1A/BPTF/HDAC1/ARID2/KMT5A/USP22/SMARCA4/SMYD3/RSF1
GO:0016070	RNA metabolic process	39	0.424276	1.14312	0.241117	0.941605	0.941605	16	tags=41%, list=36%, signal=230%	HDAC8/KAT6A/MDC1/SMYD2/MRGBP/BRD7/CHEK1/BAZ1A/BPTF/HDAC1/ARID2/KMT5A/USP22/SMARCA4/SMYD3/RSF1
GO:0051252	regulation of RNA metabolic process	39	0.424276	1.14312	0.241117	0.941605	0.941605	16	tags=41%, list=36%, signal=230%	HDAC8/KAT6A/MDC1/SMYD2/MRGBP/BRD7/CHEK1/BAZ1A/BPTF/HDAC1/ARID2/KMT5A/USP22/SMARCA4/SMYD3/RSF1
GO:0019538	protein metabolic process	33	-0.365076	-1.14056	0.298137	0.941605	0.941605	27	tags=70%, list=61%, signal=108%	NSD2/BRD2/KDM1A/MEAF6/RPS6KA4/ING4/KMT2B/KDM4D/DAPK3/BAP1/RNF2/KMT2A/PRDM2/MYBBP1A/SMYD5/BAZ1B/KDM3A/BARD1/EHMT1/BRCA1/ATR/SETD7/KDM5B
GO:0036211	protein modification process	33	-0.365076	-1.14056	0.298137	0.941605	0.941605	27	tags=70%, list=61%, signal=108%	NSD2/BRD2/KDM1A/MEAF6/RPS6KA4/ING4/KMT2B/KDM4D/DAPK3/BAP1/RNF2/KMT2A/PRDM2/MYBBP1A/SMYD5/BAZ1B/KDM3A/BARD1/EHMT1/BRCA1/ATR/SETD7/KDM5B
GO:0043412	macromolecule modification	33	-0.365076	-1.14056	0.298137	0.941605	0.941605	27	tags=70%, list=61%, signal=108%	NSD2/BRD2/KDM1A/MEAF6/RPS6KA4/ING4/KMT2B/KDM4D/DAPK3/BAP1/RNF2/KMT2A/PRDM2/MYBBP1A/SMYD5/BAZ1B/KDM3A/BARD1/EHMT1/BRCA1/ATR/SETD7/KDM5B
GO:1901564	organonitrogen compound metabolic process	33	-0.365076	-1.14056	0.298137	0.941605	0.941605	27	tags=70%, list=61%, signal=108%	NSD2/BRD2/KDM1A/MEAF6/RPS6KA4/ING4/KMT2B/KDM4D/DAPK3/BAP1/RNF2/KMT2A/PRDM2/MYBBP1A/SMYD5/BAZ1B/KDM3A/BARD1/EHMT1/BRCA1/ATR/SETD7/KDM5B
GO:0009058	biosynthetic process	39	0.42089	1.134	0.251269	0.941605	0.941605	16	tags=41%, list=36%, signal=230%	HDAC8/KAT6A/MDC1/SMYD2/MRGBP/BRD7/CHEK1/BAZ1A/BPTF/HDAC1/ARID2/KMT5A/USP22/SMARCA4/SMYD3/RSF1
GO:0009059	macromolecule biosynthetic process	39	0.42089	1.134	0.251269	0.941605	0.941605	16	tags=41%, list=36%, signal=230%	HDAC8/KAT6A/MDC1/SMYD2/MRGBP/BRD7/CHEK1/BAZ1A/BPTF/HDAC1/ARID2/KMT5A/USP22/SMARCA4/SMYD3/RSF1
GO:0009889	regulation of biosynthetic process	39	0.42089	1.134	0.251269	0.941605	0.941605	16	tags=41%, list=36%, signal=230%	HDAC8/KAT6A/MDC1/SMYD2/MRGBP/BRD7/CHEK1/BAZ1A/BPTF/HDAC1/ARID2/KMT5A/USP22/SMARCA4/SMYD3/RSF1
GO:0010556	regulation of macromolecule biosynthetic process	39	0.42089	1.134	0.251269	0.941605	0.941605	16	tags=41%, list=36%, signal=230%	HDAC8/KAT6A/MDC1/SMYD2/MRGBP/BRD7/CHEK1/BAZ1A/BPTF/HDAC1/ARID2/KMT5A/USP22/SMARCA4/SMYD3/RSF1
GO:0018130	heterocycle biosynthetic process	39	0.42089	1.134	0.251269	0.941605	0.941605	16	tags=41%, list=36%, signal=230%	HDAC8/KAT6A/MDC1/SMYD2/MRGBP/BRD7/CHEK1/BAZ1A/BPTF/HDAC1/ARID2/KMT5A/USP22/SMARCA4/SMYD3/RSF1
GO:0019438	aromatic compound biosynthetic process	39	0.42089	1.134	0.251269	0.941605	0.941605	16	tags=41%, list=36%, signal=230%	HDAC8/KAT6A/MDC1/SMYD2/MRGBP/BRD7/CHEK1/BAZ1A/BPTF/HDAC1/ARID2/KMT5A/USP22/SMARCA4/SMYD3/RSF1
GO:0031326	regulation of cellular biosynthetic process	39	0.42089	1.134	0.251269	0.941605	0.941605	16	tags=41%, list=36%, signal=230%	HDAC8/KAT6A/MDC1/SMYD2/MRGBP/BRD7/CHEK1/BAZ1A/BPTF/HDAC1/ARID2/KMT5A/USP22/SMARCA4/SMYD3/RSF1
GO:0034654	nucleobase-containing compound biosynthetic process	39	0.42089	1.134	0.251269	0.941605	0.941605	16	tags=41%, list=36%, signal=230%	HDAC8/KAT6A/MDC1/SMYD2/MRGBP/BRD7/CHEK1/BAZ1A/BPTF/HDAC1/ARID2/KMT5A/USP22/SMARCA4/SMYD3/RSF1
GO:0044249	cellular biosynthetic process	39	0.42089	1.134	0.251269	0.941605	0.941605	16	tags=41%, list=36%, signal=230%	HDAC8/KAT6A/MDC1/SMYD2/MRGBP/BRD7/CHEK1/BAZ1A/BPTF/HDAC1/ARID2/KMT5A/USP22/SMARCA4/SMYD3/RSF1
GO:0044271	cellular nitrogen compound biosynthetic process	39	0.42089	1.134	0.251269	0.941605	0.941605	16	tags=41%, list=36%, signal=230%	HDAC8/KAT6A/MDC1/SMYD2/MRGBP/BRD7/CHEK1/BAZ1A/BPTF/HDAC1/ARID2/KMT5A/USP22/SMARCA4/SMYD3/RSF1
GO:1901362	organic cyclic compound biosynthetic process	39	0.42089	1.134	0.251269	0.941605	0.941605	16	tags=41%, list=36%, signal=230%	HDAC8/KAT6A/MDC1/SMYD2/MRGBP/BRD7/CHEK1/BAZ1A/BPTF/HDAC1/ARID2/KMT5A/USP22/SMARCA4/SMYD3/RSF1
GO:1901576	organic substance biosynthetic process	39	0.42089	1.134	0.251269	0.941605	0.941605	16	tags=41%, list=36%, signal=230%	HDAC8/KAT6A/MDC1/SMYD2/MRGBP/BRD7/CHEK1/BAZ1A/BPTF/HDAC1/ARID2/KMT5A/USP22/SMARCA4/SMYD3/RSF1
GO:1902531	regulation of intracellular signal transduction	10	0.384258	1.13391	0.320293	0.941605	0.941605	12	tags=50%, list=27%, signal=47%	KAT6A/SMYD2/CHEK1/HDAC1/KMT5A
GO:0007165	signal transduction	18	0.333124	1.13319	0.291005	0.941605	0.941605	7	tags=28%, list=16%, signal=40%	KAT6A/MDC1/SMYD2/BRD7/CHEK1
GO:0065009	regulation of molecular function	10	0.382353	1.12829	0.325183	0.941605	0.941605	31	tags=100%, list=70%, signal=38%	HDAC1/SMARCA4/SMYD3/RSF1/MLLT1/KDM1A/RPS6KA4/KDM4D/RNF2/KMT2A
GO:0044770	cell cycle phase transition	10	-0.41234	-1.12175	0.328836	0.941605	0.941605	9	tags=40%, list=20%, signal=41%	BARD1/BRCA1/ATR/SMARCA2
GO:1901987	regulation of cell cycle phase transition	10	-0.41234	-1.12175	0.328836	0.941605	0.941605	9	tags=40%, list=20%, signal=41%	BARD1/BRCA1/ATR/SMARCA2
GO:0007275	multicellular organism development	22	-0.338243	-1.10914	0.325321	0.941605	0.941605	4	tags=23%, list=9%, signal=41%	EHMT1/BRCA1/SMARCA1/KDM5B/SMARCA2
GO:0050793	regulation of developmental process	16	-0.360303	-1.1037	0.344156	0.941605	0.941605	12	tags=38%, list=27%, signal=43%	SMYD5/KDM3A/EHMT1/BRCA1/KDM5B/SMARCA2
GO:0051239	regulation of multicellular organismal process	16	-0.359606	-1.10157	0.344156	0.941605	0.941605	10	tags=31%, list=23%, signal=38%	KDM3A/EHMT1/BRCA1/KDM5B/SMARCA2
GO:0031323	regulation of cellular metabolic process	42	0.552579	1.08224	0.334118	0.941605	0.941605	27	tags=64%, list=61%, signal=546%	HDAC8/KAT6A/MDC1/SMYD2/MRGBP/BRD7/CHEK1/BAZ1A/BPTF/HDAC1/ARID2/KMT5A/USP22/SMARCA4/SMYD3/RSF1/MLLT1/MLLT3/NSD2/BRD2/KDM1A/MEAF6/RPS6KA4/ING4/KMT2B/KDM4D/DAPK3
GO:0051171	regulation of nitrogen compound metabolic process	42	0.552579	1.08224	0.334118	0.941605	0.941605	27	tags=64%, list=61%, signal=546%	HDAC8/KAT6A/MDC1/SMYD2/MRGBP/BRD7/CHEK1/BAZ1A/BPTF/HDAC1/ARID2/KMT5A/USP22/SMARCA4/SMYD3/RSF1/MLLT1/MLLT3/NSD2/BRD2/KDM1A/MEAF6/RPS6KA4/ING4/KMT2B/KDM4D/DAPK3
GO:0080090	regulation of primary metabolic process	42	0.552579	1.08224	0.334118	0.941605	0.941605	27	tags=64%, list=61%, signal=546%	HDAC8/KAT6A/MDC1/SMYD2/MRGBP/BRD7/CHEK1/BAZ1A/BPTF/HDAC1/ARID2/KMT5A/USP22/SMARCA4/SMYD3/RSF1/MLLT1/MLLT3/NSD2/BRD2/KDM1A/MEAF6/RPS6KA4/ING4/KMT2B/KDM4D/DAPK3
GO:0010564	regulation of cell cycle process	13	-0.361754	-1.0607	0.405583	0.941605	0.941605	13	tags=46%, list=30%, signal=46%	MYBBP1A/BAZ1B/BARD1/BRCA1/ATR/SMARCA2
GO:0051054	positive regulation of DNA metabolic process	11	-0.379281	-1.05331	0.417785	0.941605	0.941605	7	tags=27%, list=16%, signal=31%	BRCA1/ATR/SMARCA2
GO:0048856	anatomical structure development	25	-0.311683	-1.04223	0.426073	0.941605	0.941605	4	tags=20%, list=9%, signal=42%	EHMT1/BRCA1/SMARCA1/KDM5B/SMARCA2
GO:0033554	cellular response to stress	22	0.285617	1.03599	0.417989	0.941605	0.941605	7	tags=27%, list=16%, signal=46%	KAT6A/MDC1/SMYD2/MRGBP/BRD7/CHEK1
GO:0010467	gene expression	40	0.416678	1.02884	0.422785	0.941605	0.941605	16	tags=40%, list=36%, signal=280%	HDAC8/KAT6A/MDC1/SMYD2/MRGBP/BRD7/CHEK1/BAZ1A/BPTF/HDAC1/ARID2/KMT5A/USP22/SMARCA4/SMYD3/RSF1
GO:0006302	double-strand break repair	12	-0.355866	-1.01881	0.458194	0.941605	0.941605	7	tags=25%, list=16%, signal=29%	BRCA1/ATR/SMARCA2
GO:0000278	mitotic cell cycle	15	0.306522	1.01295	0.427461	0.941605	0.941605	14	tags=53%, list=32%, signal=55%	HDAC8/MDC1/BRD7/CHEK1/ARID2/KMT5A/USP22/SMARCA4
GO:0048584	positive regulation of response to stimulus	13	-0.342878	-1.00535	0.458128	0.941605	0.941605	7	tags=23%, list=16%, signal=28%	BRCA1/ATR/SMARCA2
GO:0048513	animal organ development	11	-0.359112	-0.997295	0.469799	0.941605	0.941605	4	tags=18%, list=9%, signal=22%	SMARCA1/KDM5B
GO:0048519	negative regulation of biological process	34	0.300614	0.99594	0.455041	0.941605	0.941605	19	tags=50%, list=43%, signal=125%	HDAC8/KAT6A/MDC1/SMYD2/BRD7/CHEK1/BAZ1A/BPTF/HDAC1/ARID2/KMT5A/SMARCA4/SMYD3/RSF1/MLLT1/MLLT3/NSD2
GO:0033043	regulation of organelle organization	10	-0.365904	-0.995424	0.46543	0.941605	0.941605	7	tags=30%, list=16%, signal=33%	BRCA1/ATR/SMARCA2
GO:0009893	positive regulation of metabolic process	33	-0.317816	-0.992914	0.5	0.941605	0.941605	11	tags=27%, list=25%, signal=82%	BAZ1B/KDM3A/BARD1/EHMT1/BRCA1/ATR/SMARCA1/KDM5B/SMARCA2
GO:0016571	histone methylation	11	-0.357531	-0.992905	0.478188	0.941605	0.941605	15	tags=55%, list=34%, signal=48%	KMT2A/PRDM2/SMYD5/EHMT1/BRCA1/SETD7
GO:1903047	mitotic cell cycle process	12	0.31757	0.989691	0.490099	0.941605	0.941605	14	tags=58%, list=32%, signal=55%	HDAC8/MDC1/BRD7/CHEK1/ARID2/KMT5A/SMARCA4
GO:0048583	regulation of response to stimulus	23	0.269763	0.988159	0.488372	0.941605	0.941605	14	tags=43%, list=32%, signal=62%	KAT6A/SMYD2/MRGBP/BRD7/CHEK1/HDAC1/ARID2/KMT5A/USP22/SMARCA4
GO:0032502	developmental process	27	-0.295519	-0.971883	0.524351	0.941605	0.941605	4	tags=11%, list=9%, signal=26%	SMARCA1/KDM5B/SMARCA2
GO:0006282	regulation of DNA repair	14	-0.322703	-0.968442	0.50727	0.941605	0.941605	9	tags=29%, list=20%, signal=33%	BARD1/BRCA1/ATR/SMARCA2
GO:0006259	DNA metabolic process	21	0.267072	0.957268	0.516216	0.941605	0.941605	8	tags=29%, list=18%, signal=45%	HDAC8/MDC1/MRGBP/BRD7/CHEK1/BAZ1A
GO:2000026	regulation of multicellular organismal development	10	-0.348476	-0.948011	0.521079	0.941605	0.941605	8	tags=30%, list=18%, signal=32%	EHMT1/BRCA1/SMARCA2
GO:0032501	multicellular organismal process	28	-0.289453	-0.93911	0.552504	0.941605	0.941605	4	tags=43%, list=9%, signal=107%	BAP1/RNF2/KMT2A/PRDM2/MYBBP1A/KDM3A/BARD1/EHMT1/BRCA1/SMARCA1/KDM5B/SMARCA2
GO:0009966	regulation of signal transduction	13	0.294403	0.938418	0.526718	0.941605	0.941605	14	tags=46%, list=32%, signal=45%	KAT6A/SMYD2/CHEK1/HDAC1/KMT5A/SMARCA4
GO:0006950	response to stress	25	0.254934	0.933282	0.537433	0.941605	0.941605	7	tags=24%, list=16%, signal=47%	KAT6A/MDC1/SMYD2/MRGBP/BRD7/CHEK1
GO:0007154	cell communication	20	0.260118	0.926803	0.56	0.941605	0.941605	7	tags=25%, list=16%, signal=39%	KAT6A/MDC1/SMYD2/BRD7/CHEK1
GO:0023052	signaling	20	0.260118	0.926803	0.56	0.941605	0.941605	7	tags=25%, list=16%, signal=39%	KAT6A/MDC1/SMYD2/BRD7/CHEK1
GO:0019219	regulation of nucleobase-containing compound metabolic process	41	0.406642	0.922773	0.554502	0.941605	0.941605	16	tags=39%, list=36%, signal=364%	HDAC8/KAT6A/MDC1/SMYD2/MRGBP/BRD7/CHEK1/BAZ1A/BPTF/HDAC1/ARID2/KMT5A/USP22/SMARCA4/SMYD3/RSF1
GO:0007049	cell cycle	20	0.257729	0.918291	0.565333	0.941605	0.941605	14	tags=45%, list=32%, signal=56%	HDAC8/MDC1/MRGBP/BRD7/CHEK1/ARID2/KMT5A/USP22/SMARCA4
GO:0051716	cellular response to stimulus	29	-0.277463	-0.901014	0.618671	0.941605	0.941605	11	tags=28%, list=25%, signal=61%	BAZ1B/KDM3A/BARD1/BRCA1/ATR/SETD7/KDM5B/SMARCA2
GO:0045934	negative regulation of nucleobase-containing compound metabolic process	24	-0.275007	-0.900579	0.58758	0.941605	0.941605	9	tags=25%, list=20%, signal=44%	BARD1/EHMT1/BRCA1/ATR/KDM5B/SMARCA2
GO:0016570	histone modification	29	-0.275799	-0.895612	0.623418	0.941605	0.941605	17	tags=45%, list=39%, signal=81%	BAP1/RNF2/KMT2A/PRDM2/MYBBP1A/SMYD5/BAZ1B/KDM3A/BARD1/EHMT1/BRCA1/SETD7/KDM5B
GO:0002376	immune system process	10	-0.325385	-0.885196	0.60371	0.941605	0.941605	2	tags=40%, list=5%, signal=49%	DAPK3/BAP1/KMT2A/SMARCA2
GO:0006479	protein methylation	12	-0.305591	-0.874879	0.608696	0.941605	0.941605	15	tags=50%, list=34%, signal=45%	KMT2A/PRDM2/SMYD5/EHMT1/BRCA1/SETD7
GO:0008213	protein alkylation	12	-0.305591	-0.874879	0.608696	0.941605	0.941605	15	tags=50%, list=34%, signal=45%	KMT2A/PRDM2/SMYD5/EHMT1/BRCA1/SETD7
GO:0032259	methylation	12	-0.305591	-0.874879	0.608696	0.941605	0.941605	15	tags=50%, list=34%, signal=45%	KMT2A/PRDM2/SMYD5/EHMT1/BRCA1/SETD7
GO:0043414	macromolecule methylation	12	-0.305591	-0.874879	0.608696	0.941605	0.941605	15	tags=50%, list=34%, signal=45%	KMT2A/PRDM2/SMYD5/EHMT1/BRCA1/SETD7
GO:0006974	cellular response to DNA damage stimulus	20	-0.273958	-0.873756	0.629984	0.941605	0.941605	7	tags=25%, list=16%, signal=39%	BARD1/BRCA1/ATR/SETD7/SMARCA2
GO:0042221	response to chemical	13	-0.297298	-0.871707	0.605911	0.941605	0.941605	10	tags=31%, list=23%, signal=34%	KDM3A/BRCA1/ATR/KDM5B
GO:0016043	cellular component organization	39	-0.332536	-0.859411	0.680921	0.941605	0.941605	8	tags=18%, list=18%, signal=129%	EHMT1/BRCA1/ATR/SETD7/SMARCA1/KDM5B/SMARCA2
GO:0071840	cellular component organization or biogenesis	39	-0.332536	-0.859411	0.680921	0.941605	0.941605	8	tags=18%, list=18%, signal=129%	EHMT1/BRCA1/ATR/SETD7/SMARCA1/KDM5B/SMARCA2
GO:0045595	regulation of cell differentiation	10	-0.315719	-0.858898	0.647555	0.941605	0.941605	2	tags=30%, list=5%, signal=37%	SMYD5/KDM3A/SMARCA2
GO:2000779	regulation of double-strand break repair	11	-0.309185	-0.858642	0.645973	0.941605	0.941605	6	tags=18%, list=14%, signal=21%	ATR/SMARCA2
GO:0045892	negative regulation of DNA-templated transcription	20	-0.268497	-0.856338	0.653907	0.941605	0.941605	3	tags=20%, list=7%, signal=34%	EHMT1/BRCA1/KDM5B/SMARCA2
GO:1902679	negative regulation of RNA biosynthetic process	20	-0.268497	-0.856338	0.653907	0.941605	0.941605	3	tags=20%, list=7%, signal=34%	EHMT1/BRCA1/KDM5B/SMARCA2
GO:1903507	negative regulation of nucleic acid-templated transcription	20	-0.268497	-0.856338	0.653907	0.941605	0.941605	3	tags=20%, list=7%, signal=34%	EHMT1/BRCA1/KDM5B/SMARCA2
GO:0051253	negative regulation of RNA metabolic process	21	-0.259353	-0.841561	0.685127	0.941605	0.941605	3	tags=24%, list=7%, signal=42%	BARD1/EHMT1/BRCA1/KDM5B/SMARCA2
GO:0048523	negative regulation of cellular process	32	0.243044	0.838229	0.66485	0.941605	0.941605	19	tags=50%, list=43%, signal=104%	HDAC8/KAT6A/MDC1/SMYD2/BRD7/CHEK1/BPTF/HDAC1/ARID2/KMT5A/SMARCA4/SMYD3/RSF1/MLLT1/MLLT3/NSD2
GO:0048518	positive regulation of biological process	35	-0.282065	-0.83788	0.733333	0.941605	0.941605	11	tags=26%, list=25%, signal=94%	BAZ1B/KDM3A/BARD1/EHMT1/BRCA1/ATR/SMARCA1/KDM5B/SMARCA2
GO:0006281	DNA repair	15	-0.272592	-0.832391	0.647249	0.941605	0.941605	9	tags=27%, list=20%, signal=32%	BARD1/BRCA1/ATR/SMARCA2
GO:0034968	histone lysine methylation	10	-0.304368	-0.828019	0.693086	0.941605	0.941605	15	tags=50%, list=34%, signal=43%	KMT2A/SMYD5/EHMT1/BRCA1/SETD7
GO:0006996	organelle organization	14	-0.274558	-0.823958	0.667205	0.941605	0.941605	11	tags=36%, list=25%, signal=39%	BAZ1B/KDM3A/BRCA1/ATR/SMARCA2
GO:0007346	regulation of mitotic cell cycle	10	-0.302214	-0.822159	0.696459	0.941605	0.941605	9	tags=30%, list=20%, signal=31%	BARD1/BRCA1/SMARCA2
GO:0009890	negative regulation of biosynthetic process	22	-0.250199	-0.820433	0.711538	0.941605	0.941605	3	tags=18%, list=7%, signal=34%	EHMT1/BRCA1/KDM5B/SMARCA2
GO:0010558	negative regulation of macromolecule biosynthetic process	22	-0.250199	-0.820433	0.711538	0.941605	0.941605	3	tags=18%, list=7%, signal=34%	EHMT1/BRCA1/KDM5B/SMARCA2
GO:0031327	negative regulation of cellular biosynthetic process	22	-0.250199	-0.820433	0.711538	0.941605	0.941605	3	tags=18%, list=7%, signal=34%	EHMT1/BRCA1/KDM5B/SMARCA2
GO:0044260	cellular macromolecule metabolic process	30	0.234871	0.819531	0.705234	0.941605	0.941605	8	tags=23%, list=18%, signal=60%	HDAC8/MDC1/SMYD2/MRGBP/BRD7/CHEK1/BAZ1A
GO:0010604	positive regulation of macromolecule metabolic process	32	-0.255543	-0.808564	0.738583	0.941605	0.941605	4	tags=16%, list=9%, signal=52%	BRCA1/ATR/SMARCA1/KDM5B/SMARCA2
GO:0051246	regulation of protein metabolic process	14	-0.268355	-0.805341	0.694669	0.941605	0.941605	13	tags=43%, list=30%, signal=44%	MYBBP1A/BAZ1B/BARD1/EHMT1/BRCA1/SETD7
GO:0022402	cell cycle process	15	-0.262322	-0.801031	0.686084	0.941605	0.941605	13	tags=40%, list=30%, signal=43%	MYBBP1A/BAZ1B/BARD1/BRCA1/ATR/SMARCA2
GO:0019222	regulation of metabolic process	43	0.543233	0.796374	0.899329	0.941605	0.941605	27	tags=63%, list=61%, signal=1067%	HDAC8/KAT6A/MDC1/SMYD2/MRGBP/BRD7/CHEK1/BAZ1A/BPTF/HDAC1/ARID2/KMT5A/USP22/SMARCA4/SMYD3/RSF1/MLLT1/MLLT3/NSD2/BRD2/KDM1A/MEAF6/RPS6KA4/ING4/KMT2B/KDM4D/DAPK3
GO:0050789	regulation of biological process	43	0.543233	0.796374	0.899329	0.941605	0.941605	27	tags=63%, list=61%, signal=1067%	HDAC8/KAT6A/MDC1/SMYD2/MRGBP/BRD7/CHEK1/BAZ1A/BPTF/HDAC1/ARID2/KMT5A/USP22/SMARCA4/SMYD3/RSF1/MLLT1/MLLT3/NSD2/BRD2/KDM1A/MEAF6/RPS6KA4/ING4/KMT2B/KDM4D/DAPK3
GO:0050794	regulation of cellular process	43	0.543233	0.796374	0.899329	0.941605	0.941605	27	tags=63%, list=61%, signal=1067%	HDAC8/KAT6A/MDC1/SMYD2/MRGBP/BRD7/CHEK1/BAZ1A/BPTF/HDAC1/ARID2/KMT5A/USP22/SMARCA4/SMYD3/RSF1/MLLT1/MLLT3/NSD2/BRD2/KDM1A/MEAF6/RPS6KA4/ING4/KMT2B/KDM4D/DAPK3
GO:0060255	regulation of macromolecule metabolic process	43	0.543233	0.796374	0.899329	0.941605	0.941605	27	tags=63%, list=61%, signal=1067%	HDAC8/KAT6A/MDC1/SMYD2/MRGBP/BRD7/CHEK1/BAZ1A/BPTF/HDAC1/ARID2/KMT5A/USP22/SMARCA4/SMYD3/RSF1/MLLT1/MLLT3/NSD2/BRD2/KDM1A/MEAF6/RPS6KA4/ING4/KMT2B/KDM4D/DAPK3
GO:0065007	biological regulation	43	0.543233	0.796374	0.899329	0.941605	0.941605	27	tags=63%, list=61%, signal=1067%	HDAC8/KAT6A/MDC1/SMYD2/MRGBP/BRD7/CHEK1/BAZ1A/BPTF/HDAC1/ARID2/KMT5A/USP22/SMARCA4/SMYD3/RSF1/MLLT1/MLLT3/NSD2/BRD2/KDM1A/MEAF6/RPS6KA4/ING4/KMT2B/KDM4D/DAPK3
GO:0031399	regulation of protein modification process	11	-0.283897	-0.788414	0.761745	0.941605	0.941605	13	tags=45%, list=30%, signal=43%	MYBBP1A/BAZ1B/EHMT1/BRCA1/SETD7
GO:0006139	nucleobase-containing compound metabolic process	42	0.4004	0.784196	0.807059	0.941605	0.941605	16	tags=38%, list=36%, signal=533%	HDAC8/KAT6A/MDC1/SMYD2/MRGBP/BRD7/CHEK1/BAZ1A/BPTF/HDAC1/ARID2/KMT5A/USP22/SMARCA4/SMYD3/RSF1
GO:0006725	cellular aromatic compound metabolic process	42	0.4004	0.784196	0.807059	0.941605	0.941605	16	tags=38%, list=36%, signal=533%	HDAC8/KAT6A/MDC1/SMYD2/MRGBP/BRD7/CHEK1/BAZ1A/BPTF/HDAC1/ARID2/KMT5A/USP22/SMARCA4/SMYD3/RSF1
GO:0034641	cellular nitrogen compound metabolic process	42	0.4004	0.784196	0.807059	0.941605	0.941605	16	tags=38%, list=36%, signal=533%	HDAC8/KAT6A/MDC1/SMYD2/MRGBP/BRD7/CHEK1/BAZ1A/BPTF/HDAC1/ARID2/KMT5A/USP22/SMARCA4/SMYD3/RSF1
GO:0046483	heterocycle metabolic process	42	0.4004	0.784196	0.807059	0.941605	0.941605	16	tags=38%, list=36%, signal=533%	HDAC8/KAT6A/MDC1/SMYD2/MRGBP/BRD7/CHEK1/BAZ1A/BPTF/HDAC1/ARID2/KMT5A/USP22/SMARCA4/SMYD3/RSF1
GO:0090304	nucleic acid metabolic process	42	0.4004	0.784196	0.807059	0.941605	0.941605	16	tags=38%, list=36%, signal=533%	HDAC8/KAT6A/MDC1/SMYD2/MRGBP/BRD7/CHEK1/BAZ1A/BPTF/HDAC1/ARID2/KMT5A/USP22/SMARCA4/SMYD3/RSF1
GO:1901360	organic cyclic compound metabolic process	42	0.4004	0.784196	0.807059	0.941605	0.941605	16	tags=38%, list=36%, signal=533%	HDAC8/KAT6A/MDC1/SMYD2/MRGBP/BRD7/CHEK1/BAZ1A/BPTF/HDAC1/ARID2/KMT5A/USP22/SMARCA4/SMYD3/RSF1
GO:0010033	response to organic substance	10	-0.285747	-0.77736	0.743676	0.941605	0.941605	10	tags=30%, list=23%, signal=30%	KDM3A/BRCA1/KDM5B
GO:0070887	cellular response to chemical stimulus	10	-0.285747	-0.77736	0.743676	0.941605	0.941605	10	tags=30%, list=23%, signal=30%	KDM3A/BRCA1/KDM5B
GO:0071310	cellular response to organic substance	10	-0.285747	-0.77736	0.743676	0.941605	0.941605	10	tags=30%, list=23%, signal=30%	KDM3A/BRCA1/KDM5B
GO:0009790	embryo development	11	0.254611	0.777	0.731527	0.941605	0.941605	13	tags=45%, list=30%, signal=43%	CHEK1/BPTF/HDAC1/ARID2/USP22
GO:0050896	response to stimulus	31	-0.242776	-0.773447	0.796238	0.941605	0.941605	7	tags=26%, list=16%, signal=73%	BAZ1B/KDM3A/BARD1/BRCA1/ATR/SETD7/KDM5B/SMARCA2
GO:0048468	cell development	14	-0.254578	-0.763995	0.743134	0.941605	0.941605	2	tags=36%, list=5%, signal=50%	BAP1/RNF2/KMT2A/KDM3A/SMARCA2
GO:0031324	negative regulation of cellular metabolic process	27	-0.2309	-0.759367	0.762987	0.941605	0.941605	9	tags=22%, list=20%, signal=46%	BARD1/EHMT1/BRCA1/ATR/KDM5B/SMARCA2
GO:0051172	negative regulation of nitrogen compound metabolic process	27	-0.2309	-0.759367	0.762987	0.941605	0.941605	9	tags=22%, list=20%, signal=46%	BARD1/EHMT1/BRCA1/ATR/KDM5B/SMARCA2
GO:0048522	positive regulation of cellular process	34	-0.24559	-0.757884	0.812598	0.941605	0.941605	4	tags=9%, list=9%, signal=35%	SMARCA1/KDM5B/SMARCA2
GO:0051052	regulation of DNA metabolic process	18	0.221651	0.753991	0.804233	0.941605	0.941605	14	tags=44%, list=32%, signal=51%	HDAC8/MRGBP/BRD7/CHEK1/BAZ1A/ARID2/USP22/SMARCA4
GO:0009653	anatomical structure morphogenesis	10	-0.274229	-0.746028	0.770658	0.941605	0.941605	7	tags=80%, list=16%, signal=87%	MLLT3/NSD2/BRD2/DAPK3/BAP1/RNF2/BRCA1/KDM5B
GO:0000122	negative regulation of transcription by RNA polymerase II	12	-0.259163	-0.741961	0.794314	0.941605	0.941605	2	tags=17%, list=5%, signal=22%	EHMT1/SMARCA2
GO:0051726	regulation of cell cycle	17	-0.235438	-0.733642	0.777419	0.941605	0.941605	13	tags=35%, list=30%, signal=41%	MYBBP1A/BAZ1B/BARD1/BRCA1/ATR/SMARCA2
GO:0051128	regulation of cellular component organization	16	-0.237922	-0.728819	0.801948	0.941605	0.941605	7	tags=19%, list=16%, signal=25%	BRCA1/ATR/SMARCA2
GO:0018022	peptidyl-lysine methylation	11	-0.258939	-0.719103	0.812081	0.941605	0.941605	8	tags=45%, list=18%, signal=50%	KMT2A/SMYD5/EHMT1/BRCA1/SETD7
GO:0006325	chromatin organization	38	-0.265289	-0.718207	0.890728	0.941605	0.941605	5	tags=11%, list=11%, signal=68%	SETD7/SMARCA1/KDM5B/SMARCA2
GO:0009891	positive regulation of biosynthetic process	25	-0.211396	-0.706882	0.833068	0.941605	0.941605	7	tags=36%, list=16%, signal=70%	KMT2A/PRDM2/MYBBP1A/BAZ1B/KDM3A/BRCA1/ATR/SMARCA1/SMARCA2
GO:0010557	positive regulation of macromolecule biosynthetic process	25	-0.211396	-0.706882	0.833068	0.941605	0.941605	7	tags=36%, list=16%, signal=70%	KMT2A/PRDM2/MYBBP1A/BAZ1B/KDM3A/BRCA1/ATR/SMARCA1/SMARCA2
GO:0031328	positive regulation of cellular biosynthetic process	25	-0.211396	-0.706882	0.833068	0.941605	0.941605	7	tags=36%, list=16%, signal=70%	KMT2A/PRDM2/MYBBP1A/BAZ1B/KDM3A/BRCA1/ATR/SMARCA1/SMARCA2
GO:0010646	regulation of cell communication	15	-0.222701	-0.680043	0.860841	0.941605	0.941605	9	tags=27%, list=20%, signal=32%	BARD1/BRCA1/ATR/KDM5B
GO:0023051	regulation of signaling	15	-0.222701	-0.680043	0.860841	0.941605	0.941605	9	tags=27%, list=20%, signal=32%	BARD1/BRCA1/ATR/KDM5B
GO:0080135	regulation of cellular response to stress	18	-0.213159	-0.674355	0.860577	0.941605	0.941605	11	tags=28%, list=25%, signal=35%	BAZ1B/BARD1/BRCA1/ATR/SMARCA2
GO:2001020	regulation of response to DNA damage stimulus	18	-0.213159	-0.674355	0.860577	0.941605	0.941605	11	tags=28%, list=25%, signal=35%	BAZ1B/BARD1/BRCA1/ATR/SMARCA2
GO:0031325	positive regulation of cellular metabolic process	29	0.18651	0.669629	0.875676	0.941605	0.941605	26	tags=69%, list=59%, signal=83%	KAT6A/MDC1/MRGBP/BRD7/BAZ1A/BPTF/HDAC1/ARID2/USP22/SMARCA4/SMYD3/RSF1/MLLT3/NSD2/KDM1A/MEAF6/RPS6KA4/ING4/KMT2B/KDM4D
GO:0045935	positive regulation of nucleobase-containing compound metabolic process	29	0.18651	0.669629	0.875676	0.941605	0.941605	26	tags=69%, list=59%, signal=83%	KAT6A/MDC1/MRGBP/BRD7/BAZ1A/BPTF/HDAC1/ARID2/USP22/SMARCA4/SMYD3/RSF1/MLLT3/NSD2/KDM1A/MEAF6/RPS6KA4/ING4/KMT2B/KDM4D
GO:0006793	phosphorus metabolic process	10	-0.244436	-0.664975	0.848229	0.941605	0.941605	31	tags=90%, list=70%, signal=34%	SMYD3/MLLT1/BRD2/RPS6KA4/KDM4D/DAPK3/BAZ1B/BARD1/ATR
GO:0006796	phosphate-containing compound metabolic process	10	-0.244436	-0.664975	0.848229	0.941605	0.941605	31	tags=90%, list=70%, signal=34%	SMYD3/MLLT1/BRD2/RPS6KA4/KDM4D/DAPK3/BAZ1B/BARD1/ATR
GO:0016310	phosphorylation	10	-0.244436	-0.664975	0.848229	0.941605	0.941605	31	tags=90%, list=70%, signal=34%	SMYD3/MLLT1/BRD2/RPS6KA4/KDM4D/DAPK3/BAZ1B/BARD1/ATR
GO:0009892	negative regulation of metabolic process	30	-0.199034	-0.644837	0.912363	0.941605	0.941605	3	tags=40%, list=7%, signal=117%	BAP1/RNF2/KMT2A/PRDM2/MYBBP1A/SMYD5/BARD1/EHMT1/BRCA1/ATR/KDM5B/SMARCA2
GO:0010605	negative regulation of macromolecule metabolic process	30	-0.199034	-0.644837	0.912363	0.941605	0.941605	3	tags=40%, list=7%, signal=117%	BAP1/RNF2/KMT2A/PRDM2/MYBBP1A/SMYD5/BARD1/EHMT1/BRCA1/ATR/KDM5B/SMARCA2
GO:0022607	cellular component assembly	10	0.212534	0.627171	0.885086	0.941605	0.941605	16	tags=50%, list=36%, signal=41%	KAT6A/BAZ1A/SMARCA4/SMYD3/RSF1
GO:0045893	positive regulation of DNA-templated transcription	24	-0.191113	-0.625847	0.899682	0.941605	0.941605	4	tags=33%, list=9%, signal=67%	KMT2A/PRDM2/MYBBP1A/BAZ1B/KDM3A/BRCA1/SMARCA1/SMARCA2
GO:0051254	positive regulation of RNA metabolic process	24	-0.191113	-0.625847	0.899682	0.941605	0.941605	4	tags=33%, list=9%, signal=67%	KMT2A/PRDM2/MYBBP1A/BAZ1B/KDM3A/BRCA1/SMARCA1/SMARCA2
GO:1902680	positive regulation of RNA biosynthetic process	24	-0.191113	-0.625847	0.899682	0.941605	0.941605	4	tags=33%, list=9%, signal=67%	KMT2A/PRDM2/MYBBP1A/BAZ1B/KDM3A/BRCA1/SMARCA1/SMARCA2
GO:1903508	positive regulation of nucleic acid-templated transcription	24	-0.191113	-0.625847	0.899682	0.941605	0.941605	4	tags=33%, list=9%, signal=67%	KMT2A/PRDM2/MYBBP1A/BAZ1B/KDM3A/BRCA1/SMARCA1/SMARCA2
GO:0006915	apoptotic process	12	-0.20629	-0.590591	0.908027	0.941605	0.941605	25	tags=75%, list=57%, signal=45%	KDM1A/MEAF6/ING4/DAPK3/BAP1/KMT2A/MYBBP1A/BARD1/BRCA1
GO:0008219	cell death	12	-0.20629	-0.590591	0.908027	0.941605	0.941605	25	tags=75%, list=57%, signal=45%	KDM1A/MEAF6/ING4/DAPK3/BAP1/KMT2A/MYBBP1A/BARD1/BRCA1
GO:0012501	programmed cell death	12	-0.20629	-0.590591	0.908027	0.941605	0.941605	25	tags=75%, list=57%, signal=45%	KDM1A/MEAF6/ING4/DAPK3/BAP1/KMT2A/MYBBP1A/BARD1/BRCA1
GO:0018205	peptidyl-lysine modification	19	0.186452	0.643533	0.918699	0.942106	0.942106	7	tags=21%, list=16%, signal=31%	KAT6A/SMYD2/MRGBP/CHEK1
GO:0080134	regulation of response to stress	19	-0.190565	-0.608359	0.92733	0.944938	0.944938	11	tags=26%, list=25%, signal=35%	BAZ1B/BARD1/BRCA1/ATR/SMARCA2
GO:0018193	peptidyl-amino acid modification	20	-0.184592	-0.588733	0.953748	0.965745	0.965745	13	tags=35%, list=30%, signal=45%	MYBBP1A/SMYD5/BAZ1B/EHMT1/BRCA1/ATR/SETD7
GO:0044085	cellular component biogenesis	11	0.16202	0.494437	0.975369	0.981466	0.981466	16	tags=45%, list=36%, signal=39%	KAT6A/BAZ1A/SMARCA4/SMYD3/RSF1
GO:0051173	positive regulation of nitrogen compound metabolic process	30	-0.143888	-0.466174	0.989045	0.989045	0.989045	15	tags=33%, list=34%, signal=69%	KMT2A/PRDM2/MYBBP1A/BAZ1B/KDM3A/BARD1/BRCA1/ATR/SMARCA1/SMARCA2
