# Supplementary material for: Proteomic profiling identifies SMARCA1 as a stage-specific epigenetic regulator of colorectal cancer metastasis through MMP modulation
Source: Genes Dis. 2025 Dec 24;13(6):102006. doi: 10.1016/j.gendis.2025.102006 (PMC13355020; doi:10.1016/j.gendis.2025.102006)
Supplement: Multimedia component 4 [file mmc4.xlsx]

## Sheet: TCGA_COAD_READ
Normality test and test for homogeneity of variance		Kruskal_Wallis_results			Dunn_pairwise_results
Stage counts:		H_statistic	P_value		group1	group2	p_adj_fdr	signif_fdr
1 105		10.9344	0.0120857		Stage I	Stage II	0.610259	ns
2 229					Stage I	Stage III	0.131082	ns
3 180					Stage I	Stage IV	0.0183322	*
4 89					Stage II	Stage III	0.14323	ns
					Stage II	Stage IV	0.0183322	*
Shapiro-Wilk Normality Tests:					Stage III	Stage IV	0.208065	ns
Stage 1: n=105, W=0.9808, p=0.1329 (NORMAL)
Stage 2: n=229, W=0.9737, p=0.0003 (NOT NORMAL)
Stage 2: n=229, W=0.9737, p=0.0003 (NOT NORMAL)
Stage 4: n=89, W=0.9810, p=0.2169 (NORMAL)
Variance Homogeneity Tests (Levene, center=median, log2):
Levene test: W=2.7878, p=0.0400 (NOT HOMOGENEOUS)
Data does NOT meet normality assumptions
Used: Kruskal-Wallis + Dunn

## Sheet: CPTAC2_COAD
Normality test and test for homogeneity of variance		ANOVA_results			Tukey_HSD_results
Stage counts:		F_statistic	P_value		group1	group2	p_adj_fdr	signif_fdr
1 12		2.977	0.0350634		Stage I	Stage II	0.5942	ns
2 42					Stage I	Stage III	0.0475	*
3 45					Stage I	Stage IV	0.4037	ns
4 7					Stage II	Stage III	0.1592	ns
					Stage II	Stage IV	0.817	ns
Shapiro-Wilk Normality Tests:					Stage III	Stage IV	0.9	ns
Stage 1: W=0.9060, p=0.1894 (NORMAL)
Stage 2: W=0.9883, p=0.9391 (NORMAL)
Stage 3: W=0.9749, p=0.431 (NORMAL)
Stage 4: W=0.8534, p=0.1319 (NORMAL)
Variance Homogeneity Tests:
Levene test: W=0.2648, p=0.8506 (HOMOGENEOUS)
Data meets ALL assumptions for parametric tests
Used: One-way ANOVA + Tukey HSD

## Sheet: sidra-LUMC-AC-ICAM_COAD
Normality test and test for homogeneity of variance		Kruskal_Wallis_results			Dunn_test_FDR
Stage counts:		H_statistic	P_value		group1	group2	p_adj_fdr	signif_fdr
1 55		8.48504	0.0369822		Stage I	Stage II	0.250601	ns
2 122					Stage I	Stage III	0.352584	ns
3 110					Stage I	Stage IV	0.029611	*
4 61					Stage II	Stage III	0.697869	ns
					Stage II	Stage IV	0.114227	ns
Shapiro-Wilk Normality Tests (log-transformed data):					Stage III	Stage IV	0.0859	ns
Stage 1: W=0.6750, p=9.311e-10 (NOT NORMAL)
Stage 2: W=0.9888, p=0.4173 (NORMAL)
Stage 3: W=0.9847, p=0.2416 (NORMAL)
Stage 4: W=0.9773, p=0.3139 (NORMAL)
Variance Homogeneity Tests:
Levene test (median): W=4.0931, p=0.007105 (NOT HOMOGENEOUS)
Data does NOT meet normality assumptions
Used: Kruskal-Wallis + Dunn
